# Supplementary material for: Eco-Friendly Method for Wood Aerogel Preparation with Efficient Catalytic Reduction of 4-Nitrophenol
Source: Gels. 2023 Dec 13;9(12):978. doi: 10.3390/gels9120978 (PMC10743170; doi:10.3390/gels9120978)
Supplement: Supplementary file 1 [file gels-09-00978-s001.zip]

Archive with 1 entries (1 files):
- gels-2671145-supplementary.pdf
